# Supplementary material for: Molecular Cloning, Expression and Macrophage Activation of an Immunoregulatory Protein from Cordyceps militaris
Source: Molecules. 2021 Nov 24;26(23):7107. doi: 10.3390/molecules26237107 (PMC8658978; doi:10.3390/molecules26237107)
Supplement: Supplementary file 1 [file molecules-26-07107-s001.zip]

Archive with 1 entries (1 files):
- molecules-1439965-supplementary.pdf
